# Supplementary material for: Mouse Spermatogenic Stem Cells Continually Interconvert between Equipotent Singly Isolated and Syncytial States
Source: Cell Stem Cell. 2014 May 1;14(5):658–72. doi: 10.1016/j.stem.2014.01.019 (PMC4010676; doi:10.1016/j.stem.2014.01.019)
Supplement: Table S1. The Entire Clonal Fate Raw Data of Pulse-Labeled GFRα1+ Spermatogonia in Steady State, Related to Figure 2 — Data are summarized from 3, 4, 5, 4, 4, 6, and 3 testes for steady-state measure and at 2, 4, 6, 10, 14, and 20 days postinduction, respectively. [file mmc2.xls]

## Sheet: day 2
day 2
	number of GFRα1+ unit									number of GFRα1- unit (numbers in the next line indicate unit length)
	As	Apr	Aal-3	Aal-4	Aal-5	Aal-6	Aal-7	Aal-8	total	1	2	3	4	5	6	7	8	9	10	11	12	13	14	15	16	total
clone1		1							1																	0
clone2		1							1																	0
clone3		1							1																	0
clone4	1								1																	0
clone5		1							1																	0
clone6	1								1																	0
clone7	1								1																	0
clone8	1								1																	0
clone9				1					1																	0
clone10	1								1																	0
clone11	1								1																	0
clone12				1					1																	0
clone13	1								1																	0
clone14		1							1																	0
clone15		1							1																	0
clone16		1							1																	0
clone17		1							1																	0
clone18	1		1						2																	0
clone19	1								1																	0
clone20	1								1																	0
clone21		1							1																	0
clone22				1					1																	0
clone23		1							1																	0
clone24	1	1							2																	0
clone25	1								1																	0
clone26	1								1																	0
clone27		1							1																	0
clone28	1								1																	0
clone29		1							1																	0
clone30	1								1																	0
clone31	1								1																	0
clone32		1							1																	0
clone33									0	1																1
clone34	1								1																	0
clone35		1							1																	0
clone36	1								1																	0
clone37	1								1																	0
clone38	1								1																	0
clone39	1								1																	0
clone40		1							1																	0
clone41				1					1																	0
clone42	1								1																	0
clone43	1								1																	0
clone44									0	1																1
clone45	1								1																	0
clone46		1							1																	0
clone47		1							1																	0
clone48	2								2																	0
clone49	1								1																	0
clone50									0	1																1
clone51	1	1							2																	0
clone52		1							1																	0
clone53		1							1																	0
clone54	2								2																	0
clone55	2								2																	0
clone56	1								1																	0
clone57	1								1																	0
clone58	1								1																	0
clone59	1								1																	0
clone60		1							1																	0
clone61	1								1																	0
clone62		1							1																	0
clone63	1								1																	0
clone64	1								1																	0
clone65		1							1																	0
clone66	1								1																	0
clone67	1								1																	0
clone68		1							1																	0
clone69	1								1																	0
clone70	1								1																	0
clone71		1							1																	0
clone72	2	1							3																	0
clone73	1								1																	0
clone74	1								1																	0
clone75	1								1																	0
clone76	1								1																	0
clone77	1								1																	0
clone78		1							1																	0
clone79				1					1																	0
clone80		1							1																	0
clone81		1							1																	0
clone82	1	1							2																	0
clone83		1							1																	0
clone84		1							1																	0
clone85	2								2																	0
clone86									0		1															1
clone87		1							1																	0
clone88		1		1					2																	0
clone89		1							1		2															2
clone90		1							1																	0
clone91	1								1																	0
clone92	1								1																	0
clone93	2	1							3																	0
clone94				1					1																	0
clone95	1								1																	0
clone96	1								1																	0
clone97		1							1																	0
clone98				1					1																	0
clone99		1							1																	0
clone100	1	2							3																	0
clone101	1								1																	0
clone102									0		1															1
clone103	3								3																	0
clone104	1								1																	0
clone105									0	1	1															2
clone106	1								1																	0
clone107		1							1																	0
clone108	4								4																	0
clone109		1							1																	0
clone110				2					2																	0
clone111									0	1			1													2
clone112	1								1	1																1
clone113	2								2		1															1
clone114	1								1																	0
clone115	1	1							2																	0
total	75	45	1	10	0	0	0	0	131	6	6	0	1	0	0	0	0	0	0	0	0	0	0	0	0	13

## Sheet: day 4
day 4
	number of GFRα1+ unit									number of GFRα1- unit (numbers in the next line indicate unit length)
	As	Apr	Aal-3	Aal-4	Aal-5	Aal-6	Aal-7	Aal-8	total	1	2	3	4	5	6	7	8	9	10	11	12	13	14	15	16	>=32	total
clone1				1					1																		0
clone2				1					1																		0
clone3									0		1																1
clone4									0				1														1
clone5									0								1										1
clone6		1							1																		0
clone7	2								2			1															1
clone8		1							1			1	1														2
clone9									0								1										1
clone10	2		1						3																		0
clone11									0	2																	2
clone12									0		1																1
clone13		1							1		1																1
clone14									0		1																1
clone15									0				1														1
clone16	1								1																		0
clone17	1	1							2		1																1
clone18				1					1																		0
clone19				1					1		1																1
clone20									0								1										1
clone21	2								2																		0
clone22	2								2																		0
clone23	2	1							3																		0
clone24	1								1																		0
clone25		1							1																		0
clone26									0				1														1
clone27									0				1														1
clone28	1	1							2																		0
clone29									0				1														1
clone30									0				1														1
clone31		2							2																		0
clone32				1					1																		0
clone33									0		1		1														2
clone34	1	1							2																		0
clone35									0				1														1
clone36	2								2																		0
clone37									0		1		1														2
clone38	2	1							3		1																1
clone39	1	1							2																		0
clone40		1							1																		0
clone41	1								1																		0
clone42	1			1					2																		0
clone43	2								2																		0
clone44		1							1																		0
clone45									0								1										1
clone46									0		1																1
clone47		3							3		1																1
clone48				1					1																		0
clone49									0				1														1
clone50		1							1																		0
clone51				1					1																		0
clone52									0														1				1
clone53	2								2		1																1
clone54									0																1		1
clone55	1								1																		0
clone56		1							1				1														1
clone57									0																1		1
clone58		1							1																		0
clone59	2								2																		0
clone60	1								1																		0
clone61	1								1			1															1
clone62		2							2																		0
clone63	1	1							2	1																	1
clone64	4	2							6																		0
clone65									0		1																1
clone66		1							1																		0
clone67	1								1																		0
clone68									0		1																1
clone69	1								1																		0
clone70		1							1																		0
clone71	2								2																		0
clone72		1							1																		0
clone73		1							1																		0
clone74	2								2																		0
clone75									0				1														1
clone76	1	1							2																		0
clone77	1								1																		0
clone78	1	1							2																		0
clone79									0		1																1
clone80		1							1																		0
clone81	1								1																		0
clone82	2								2																		0
clone83	1								1																		0
clone84	1								1																		0
clone85	1								1																		0
clone86		1							1																		0
clone87	1								1																		0
clone88		1							1																		0
clone89	1			1					2																		0
clone90	1	1							2		1																1
clone91	1								1		1		1														2
clone92									0		1																1
clone93		1	1						2				1														1
clone94		1							1																		0
clone95	2								2																		0
clone96									0	1																	1
clone97									0																1		1
clone98									0				1														1
clone99									0				2														2
clone100				1					1																		0
clone101									0	2	1		1														4
clone102		1							1																		0
clone103	1								1																		0
clone104									0				1														1
clone105									0		1																1
clone106		1							1																		0
clone107				1					1																		0
clone108	1								1																		0
clone109									0		1																1
clone110									0				1														1
clone111	1	1							2																		0
clone112									0		1																1
clone113									0				1														1
clone114	1								1	1																	1
clone115									0				1														1
clone116	1								1		3																3
clone117									0		1																1
clone118		1							1	2																	2
clone119	1								1																		0
clone120		1							1		1																1
clone121	2								2																		0
clone122		1							1																		0
clone123									0				1														1
clone124	1	1							2																		0
clone125		2							2																		0
clone126									0		1																1
clone127	1								1																		0
clone128	1	1							2																		0
clone129				1					1				1														1
clone130				1					1																		0
clone131				1					1																		0
clone132									0		1																1
clone133									0																1		1
clone134									0		1																1
clone135	1								1																		0
clone136		1							1																		0
clone137									0		1																1
clone138				1					1																		0
clone139	2								2																		0
clone140	2								2																		0
clone141		1							1																		0
clone142	1	1							2																		0
clone143		1							1																		0
clone144		1							1																		0
clone145		1							1																		0
clone146	1								1																		0
clone147	1								1																		0
clone148	1								1																		0
clone149				1					1																		0
clone150		1							1																		0
clone151	1								1																		0
clone152		1							1																		0
clone153		1							1	1	1																2
clone154		1							1																		0
clone155		1							1																		0
clone156								1	1																		0
clone157		1							1																		0
clone158	2			1					3																		0
clone159									0		1																1
clone160		1							1																		0
clone161		1							1																		0
clone162	1								1																		0
clone163	2								2																		0
clone164									0				1				1										2
clone165									0				1														1
clone166									0								1										1
clone167	1								1																		0
clone168		1							1																		0
clone169		1							1																		0
clone170	1	1							2				1														1
clone171			1						1																		0
clone172		1							1																		0
clone173	1								1																		0
clone174	1								1																		0
clone175		1							1																		0
clone176	2								2				1														1
clone177	1								1		1																1
clone178	1								1																		0
clone179		1							1																		0
clone180	1	1							2																		0
clone181									0								1										1
clone182	3								3																		0
clone183									0		1																1
clone184	1	1							2																		0
clone185	1								1																		0
clone186				1					1																		0
clone187									0				1														1
clone188	1								1																		0
clone189	1								1																		0
clone190	1	2							3																		0
clone191	1								1																		0
clone192	1								1																		0
clone193	1								1																		0
clone194	1								1																		0
clone195									0	1	2																3
clone196									0				1														1
clone197									0		1		1				1								1		4
clone198									0								1										1
clone199									0				1														1
clone200	6								6																		0
clone201		1							1	1	1																2
clone202				1					1																		0
clone203	1								1																		0
clone204									0		1																1
clone205		1							1																		0
clone206	1	1							2																		0
clone207	1								1																		0
clone208									0	1	2																3
clone209	2	1							3																		0
clone210									0				1														1
clone211		1		1					2																		0
clone212	2	1							3																		0
clone213	2								2																		0
clone214									0				1														1
clone215				1					1																		0
clone216									0										1								1
clone217									0																	1	1
clone218									0				1														1
clone219		1							1																		0
clone220	1								1																		0
clone221	1								1																		0
clone222		1							1																		0
clone223	1								1	1																	1
clone224	1								1																		0
total	123	79	3	21	0	0	0	1	227	14	42	3	36	0	0	0	9	0	1	0	0	0	1	0	5	1	112

## Sheet: day 6
day 6
	number of GFRα1+ unit									number of GFRα1- unit (numbers in the next line indicate unit length)
	As	Apr	Aal-3	Aal-4	Aal-5	Aal-6	Aal-7	Aal-8	total	1	2	3	4	5	6	7	8	9	10	11	12	13	14	15	16	>=32	total
clone1									0				1														1
clone2	1								1																		0
clone3	2								2																		0
clone4						1			1																		0
clone5	1			1					2																1		1
clone6									0							1											1
clone7		2							2																		0
clone8									0																1		1
clone9	1								1																		0
clone10									0				1														1
clone11									0		1		1			1	2										5
clone12				1					1																		0
clone13	1		1						2																		0
clone14	1								1																		0
clone15	1								1																		0
clone16									0		1																1
clone17	2								2																		0
clone18		1							1																		0
clone19									0								1										1
clone20									0		1																1
clone21	2	2							4																		0
clone22									0								1										1
clone23	1	2							3																		0
clone24		1							1		1																1
clone25	1								1		1																1
clone26	1								1																1		1
clone27	1								1																		0
clone28		1	1						2																		0
clone29		1							1																		0
clone30	4								4																		0
clone31	1		1						2																		0
clone32									0	1																	1
clone33				1					1																		0
clone34	2								2																		0
clone35	2	1							3																		0
clone36	2	1							3																		0
clone37	2								2		1																1
clone38	1								1																		0
clone39	1	1							2		1		1				1										3
clone40		1							1																		0
clone41	1								1																		0
clone42									0		1		1														2
clone43	1								1			1															1
clone44									0								1										1
clone45	1							1	2																		0
clone46	1								1																		0
clone47	1								1																		0
clone48	1								1																		0
clone49	1					1			2																		0
clone50	1								1		1																1
clone51				1					1																		0
clone52		1							1								1										1
clone53				1					1																		0
clone54	1								1																		0
clone55	2	1							3																		0
clone56									0																1		1
clone57				1					1																		0
clone58	3	2							5																		0
clone59	4	1							5								4								1		5
clone60									0		1																1
clone61									0		1		1														2
clone62	1								1								1										1
clone63	4			1					5		1		1				1			1			1				5
clone64									0		1																1
clone65									0				1														1
clone66									0																1		1
clone67		2							2																		0
clone68	4	1							5				1				1										2
clone69	2								2		1		1														2
clone70	2								2																		0
clone71	2								2																		0
clone72	1								1																		0
clone73	2								2																		0
clone74	2								2	2	1																3
clone75	1	1							2																		0
clone76		3							3																		0
clone77									0		2		2														4
clone78									0																		0
clone79	2								2	2	1																3
clone80		1							1	2																	2
clone81									0								1										1
clone82		1							1	1																	1
clone83	4								4		1																1
clone84				1					1																		0
clone85									0				1														1
clone86	1								1																		0
clone87									0		2																2
clone88	2								2																		0
clone89									0								1										1
clone90	1	1							2				1				1										2
clone91									0								1										1
clone92				1					1																		0
clone93				1					1																		0
clone94	2								2																		0
clone95				1					1																		0
clone96				1					1																		0
clone97	2								2	2																	2
clone98									0								1										1
clone99	1								1		1																1
clone100		1							1																		0
clone101									0																	1	1
clone102									0																1		1
clone103	4								4	3																	3
clone104									0		1						1										2
clone105	2								2																		0
clone106				1					1																		0
clone107									0								1										1
clone108			1						1																1		1
clone109	1								1																		0
clone110									0								1										1
clone111	1								1		1				1												2
clone112									0				1														1
clone113									0		2	1															3
clone114	2								2																		0
clone115									0				1														1
clone116									0				1														1
clone117									0								1										1
clone118		1							1																		0
clone119									0				1														1
clone120									0		1																1
clone121									0				1														1
clone122	1			1					2				2				1								1		4
clone123		1							1																		0
clone124	3	1							4																		0
clone125	2								2																		0
clone126				1					1																		0
clone127	2	2							4																		0
clone128				1					1																		0
clone129									0								1										1
clone130		1							1																		0
clone131									0		1		1														2
clone132									0				1														1
total	103	36	4	16	0	2	0	1	162	13	28	2	23	0	1	2	25	0	0	1	0	0	1	0	9	1	106

## Sheet: day 10
day 10
	number of GFRα1+ units									number of GFRα1- unit (numbers in the next line indicate length of unit)
	As	Apr	Aal-3	Aal-4	Aal-5	Aal-6	Aal-7	Aal-8	total	1	2	3	4	5	6	7	8	9	10	11	12	13	14	15	16	>=32	total
clone1									0																	1	1
clone2	1	2		2					5																		0
clone3				2					2																		0
clone4	2								2																		0
clone5		2							2																	1	1
clone6	1	1							2																		0
clone7	3								3																		0
clone8		2							2																		0
clone9	1								1		1																1
clone10									0																1		1
clone11									0								1										1
clone12	3								3																		0
clone13									0								1										1
clone14		1							1	1																	1
clone15	1			1					2																		0
clone16	3								3																		0
clone17									0	1	1																2
clone18									0								1										1
clone19		1							1		1																1
clone20									0								1								1	1	3
clone21		2							2																		0
clone22									0								1										1
clone23									0		1																1
clone24				1					1																		0
clone25	1								1	1																	1
clone26	2			1					3																		0
clone27	2	1		1					4																		0
clone28									0	1	1																2
clone29	3	2		1					6																		0
clone30	4								4																		0
clone31									0																1		1
clone32	1			2					3																		0
clone33		1							1	1																	1
clone34	2	1							3																		0
clone35		1							1	1																	1
clone36	1								1		3																3
clone37									0																1		1
clone38	1								1																	1	1
clone39									0								1										1
clone40	2								2																		0
clone41									0								1										1
clone42	2			1					3																		0
clone43		1							1																		0
clone44	2								2				1														1
clone45	2	1							3																		0
clone46									0																	1	1
clone47		2							2								1										1
clone48							1		1																		0
clone49		1							1		2		3				1										6
clone50				1					1				1														1
clone51	2	2							4		1														1		2
clone52	1	1							2				1														1
clone53									0								1								1		2
clone54	4								4																		0
clone55		1							1																		0
clone56	4								4																		0
clone57	1	1							2																		0
clone58		1							1																		0
clone59	2	1							3	2															1		3
clone60	1								1		2																2
clone61	2								2		3																3
clone62		1							1																		0
clone63									0								1										1
clone64									0																	1	1
clone65									0								1										1
clone66									0	5	1	1	2										1				10
clone67	1								1	3			1														4
clone68									0																	1	1
clone69									0																	1	1
clone70				1					1																		0
clone71	4								4																		0
clone72		1							1																		0
clone73									0								1									2	3
clone74									0		1																1
clone75	2	1							3																		0
clone76		1							1	2																	2
clone77		1							1																		0
clone78		1							1																		0
clone79									0	1	2																3
clone80									0				1														1
clone81	1								1																		0
clone82									0																	1	1
clone83		2							2																		0
clone84									0																	1	1
clone85									0								1								1		2
clone86	3								3																		0
clone87	5								5		1																1
clone88									0																	1	1
clone89		1							1	1	2		1				1										5
clone90								1	1																		0
clone91	1	1	1						3	2																	2
clone92									0								1										1
clone93	1	1							2																1		1
clone94	2	1							3																		0
clone95	1	1							2																		0
clone96	1	1							2	2							1										3
clone97	2	1		1					4	1	1															1	3
clone98									0																1	2	3
clone99	2	2							4																		0
clone100									0	1																	1
clone101	1	1							2	1																	1
clone102				1					1																		0
clone103									0								1										1
clone104		1							1																		0
clone105	3								3																		0
clone106	2								2																1		1
clone107	1	1		1					3																		0
clone108	2	1							3																		0
clone109									0	1			1														2
clone110				1					1																		0
clone111	1	1							2																		0
clone112	3								3																		0
clone113	2	1							3																		0
clone114									0	1	1																2
clone115									0						1												1
clone116	2	1							3																		0
clone117									0				1														1
clone118	1								1																	1	1
clone119	3	1							4	1																	1
clone120				1					1	1																	1
clone121				1					1	5	1		2														8
clone122									0	2			1														3
clone123		2							2				1										1				2
clone124									0								1										1
clone125		2		1					3																		0
clone126	1								1																		0
clone127	2								2																		0
clone128		1							1																		0
clone129	1	1							2				1														1
clone130				1					1																		0
clone131									0								1										1
clone132	2								2																		0
clone133		1							1																		0
clone134	4			1					5	1							1										2
clone135	1	1							2																		0
clone136		1							1																		0
clone137	3								3	1																	1
clone138									0				1				1										2
total	118	63	1	23	0	0	1	1	207	40	26	1	19	0	1	0	22	0	0	0	0	0	2	0	11	17	139

## Sheet: day 14
day 14
	number of GFRα1+ unit									number of GFRα1- unit (numbers in the next line indicate unit length)
	As	Apr	Aal-3	Aal-4	Aal-5	Aal-6	Aal-7	Aal-8	total	1	2	3	4	5	6	7	8	9	10	11	12	13	14	15	16	>=32	total
clone1	1								1	3	1																4
clone2									0								1										1
clone3	2	1							3																	1	1
clone4	1	1							2																		0
clone5	1								1																		0
clone6									0								1										1
clone7	1								1		1																1
clone8				1					1	1																	1
clone9	3	2							5	1																	1
clone10									0				3														3
clone11				1					1																		0
clone12									0	2							1									1	4
clone13	4								4								1									1	2
clone14									0								1										1
clone15									0																	1	1
clone16	2								2																		0
clone17				1					1																	1	1
clone18		1							1																		0
clone19									0				1														1
clone20									0				1														1
clone21		1		1					2		1														1		2
clone22									0																	1	1
clone23	2								2																	1	1
clone24	1								1																		0
clone25	2	3							5																		0
clone26								1	1		1																1
clone27									0																1		1
clone28	3	3	1	1					8																		0
clone29									0																	1	1
clone30	1		1						2																	1	1
clone31		2							2																		0
clone32									0				1	2													3
clone33									0																	1	1
clone34									0																	1	1
clone35									0																	1	1
clone36	3			1					4		2		1		1				1								5
clone37	1	1							2		1														1		2
clone38									0																1		1
clone39									0																1		1
clone40	4	1							5																		0
clone41									0																1		1
clone42	3								3	1																	1
clone43	4								4	2	1																3
clone44	6								6																		0
clone45	1								1	1																	1
clone46	1	3							4			2															2
clone47	6								6		1		1												1	1	4
clone48	2								2		1						1									1	3
clone49	5								5																		0
clone50									0	2	1															1	4
clone51									0	2	1																3
clone52		1							1								1										1
clone53									0																	1	1
clone54	1								1		1																1
clone55									0																	1	1
clone56									0		1						2										3
clone57	1								1																		0
clone58									0								1										1
clone59		1							1																		0
clone60		2							2																	1	1
clone61						1			1																		0
clone62	1	5							6																		0
clone63									0	1																	1
clone64		1							1																		0
clone65		3							3		1														1		2
clone66		1							1	2																	2
clone67	2								2								3										3
clone68	4								4				1														1
clone69	2	1							3	4																	4
clone70									0								1										1
clone71				1					1								1									1	2
clone72									0								1										1
clone73	2	1							3																1		1
clone74									0																	1	1
clone75	2	1							3																		0
clone76	1								1			1															1
clone77									0								1										1
clone78									0	1	1																2
clone79									0																1		1
clone80									0								1										1
clone81	4	1		1					6		2																2
clone82									0																	1	1
clone83									0																	1	1
clone84	2			1					3																		0
clone85		1							1																		0
clone86									0																	1	1
clone87									0	1																	1
clone88									0																	1	1
clone89	2			1					3								2										2
clone90	2	1							3																		0
clone91									0								1								1		2
clone92		2							2								1										1
clone93									0																1		1
clone94	1	1							2																		0
clone95		1							1								1										1
clone96	2	2							4																		0
clone97									0																1	1	2
clone98	1								1				1												2		3
clone99		1							1																		0
clone100	1								1				1														1
clone101		2							2		1																1
clone102	2	2							4	1																	1
clone103	1								1		2																2
clone104	1	1		1					3																		0
clone105				1					1				1														1
clone106	1	1							2				1														1
clone107									0				1														1
clone108									0																1		1
clone109									0				1														1
clone110	1		1						2																		0
clone111	2								2																		0
clone112									0				1													2	3
clone113			1						1														1				1
clone114									0		1								1								2
clone115	2								2		1																1
clone116	1	1							2																		0
clone117									0																1		1
clone118								1	1																		0
clone119									0																	1	1
clone120	1								1	1																	1
clone121									0				1				1										2
clone122				1					1																		0
clone123				1					1																		0
clone124									0																	1	1
clone125	1	1		1					3																	1	1
clone126	1	2		1					4																		0
clone127									0																1		1
clone128	2								2				1				1										2
total	107	56	4	16	0	1	0	2	186	26	23	3	18	2	1	0	25	0	2	0	0	0	1	0	18	30	149

## Sheet: day 20
day 20
	number of GFRα1+ unit									number of GFRα1- unit (numbers in the next line indicate unit length)
	As	Apr	Aal-3	Aal-4	Aal-5	Aal-6	Aal-7	Aal-8	total	1	2	3	4	5	6	7	8	9	10	11	12	13	14	15	16	>=32	total
clone1									0				1				1										2
clone2									0																	1	1
clone3		1							1								1									1	2
clone4	6	2							8		2	1	1														4
clone5	1	1							2																		0
clone6									0																	2	2
clone7	1				1				2								1										1
clone8									0	1	1		2														4
clone9		1							1		1																1
clone10	1								1	1	6	1		1			1										10
clone11									0																	2	2
clone12		2							2																		0
clone13	5	2		1					8																		0
clone14									0																	1	1
clone15									0																	1	1
clone16									0																	1	1
clone17				1					1																		0
clone18				1					1																		0
clone19	2	1							3				1														1
clone20									0																	1	1
clone21									0																	1	1
clone22									0																	1	1
clone23	4	2							6		2																2
clone24	1	2		1					4	2																	2
clone25	1	1							2	2	3	1	2													1	9
clone26		1							1																1		1
clone27	1	3		1					5				1														1
clone28									0																	1	1
clone29									0		1		1														2
clone30									0																	2	2
clone31									0				1				1										2
clone32									0								2										2
clone33									0																	1	1
clone34									0																	1	1
clone35	2	1							3	2	1						2										5
clone36									0																	1	1
clone37		2	1						3								1										1
clone38									0																2		2
clone39									0				1				1									1	3
clone40									0																	1	1
clone41		1	1	1					3																		0
clone42									0																	1	1
clone43	2			1					3		1		1				1										3
clone44									0	3																2	5
clone45									0							1											1
clone46	1		1						2												1				1		2
clone47	1			1					2																		0
clone48									0	1																2	3
clone49	1			1					2		1		1												2		4
clone50									0								1										1
clone51									0							1									1		2
clone52	2	2	1						5				1												2		3
clone53	1	1		1					3		1																1
clone54	1								1								1									1	2
clone55		1							1																1		1
clone56									0				1				1								1	1	4
clone57		1							1		1																1
clone58	3	1		1					5																		0
clone59									0	1							1										2
clone60									0																	1	1
clone61	2	4							6		1																1
clone62	4	1							5		1															1	2
clone63		1							1																		0
clone64	3								3		1		1				1									1	4
clone65	2	2							4																		0
clone66									0								2									1	3
clone67									0								1										1
clone68									0																	1	1
clone69	1	1							2	1	1														1		3
clone70	2	1							3																	1	1
clone71									0																	1	1
clone72		1							1																	1	1
clone73	1								1																	2	2
clone74	3	5							8		3															1	4
clone75	4	2		1					7		1	1														1	3
clone76									0																	1	1
clone77									0		1								1								2
clone78	1								1	1	2	1			1											1	6
clone79	1	1							2		1		2			1	1										5
clone80									0	2																	2
clone81		1							1																	1	1
clone82									0																1		1
clone83		1		1					2																		0
clone84	2			1					3	3																	3
clone85									0								1										1
clone86									0												1						1
clone87									0																	1	1
clone88	3								3																		0
clone89	2								2	2																1	3
clone90									0																	1	1
clone91									0																	1	1
clone92									0																	1	1
clone93		2							2								1				1				1		3
clone94	4	2							6	1	1						1										3
clone95	1								1																	2	2
clone96									0																	1	1
clone97	1								1																		0
clone98									0																	1	1
clone99									0																1		1
clone100	1	1							2								1									1	2
clone101									0																	1	1
clone102									0																	1	1
clone103	1	3							4				2												1		3
clone104	1	3	1						5																		0
clone105									0																	2	2
clone106									0																		0
clone107	2								2																	2	2
clone108	2	2							4																		0
clone109		1							1	2			1														3
clone110				1					1																		0
clone111	1								1																	2	2
clone112									0	1	1		2				1										5
clone113	1								1								1										1
clone114									0																	1	1
clone115									0																	1	1
clone116		1							1																	1	1
clone117		1							1								1									1	2
clone118	1	1							2																		0
clone119									0																	1	1
clone120									0																	1	1
clone121		2							2	1		1	1														3
clone122									0				1														1
clone123	1			1					2																		0
clone124									0																	1	1
clone125									0																	1	1
clone126									0	2															1		3
clone127	1	1							2																		0
clone128	1		1						2																		0
clone129	4				1				5																		0
clone130	5	5	1						11																	1	1
clone131	2	2							4																		0
clone132	2	2							4																		0
clone133									0																	1	1
clone134	2	1							3																		0
clone135	1	1							2																	1	1
clone136									0		1						1										2
clone137									0								1										1
clone138									0																	1	1
clone139									0																	1	1
total	103	81	7	16	2	0	0	0	209	29	36	6	25	1	1	3	30	0	1	0	3	0	0	0	17	74	226
